# Supplementary material for: Gut Microbiota in Colorectal Cancer: Mechanistic Insights, Clinical Strategies, and a Regional Perspective with a Focus on Sichuan, China
Source: Cancers (Basel). 2026 May 22;18(11):1693. doi: 10.3390/cancers18111693 (PMC13255713; doi:10.3390/cancers18111693)
Supplement: Supplementary file 1 [file cancers-18-01693-s001.zip]

Archive with 1 entries (1 files):
- cancers-4248829-supplementary.pdf
